# Supplementary material for: Investigating the Relationship between Telomere-Related Gene Variants and Leukocyte Telomere Length in Optic Neuritis Patients
Source: J Clin Med. 2024 May 3;13(9):2694. doi: 10.3390/jcm13092694 (PMC11084964; doi:10.3390/jcm13092694)
Supplement: Supplementary file 1 [file jcm-13-02694-s001.zip]

Archive with 1 entries (1 files):
- jcm-2951340-supplementary.pdf
